# Supplementary material for: Effects of a loaded change of direction training program on physical performance in U-19 elite soccer players
Source: PLoS One. 2025 Oct 17;20(10):e0335148. doi: 10.1371/journal.pone.0335148 (PMC12533869; doi:10.1371/journal.pone.0335148)
Supplement: S1 Data — (CSV) [file pone.0335148.s001.csv]

	PRE												POST
GROUP	5M	10M	30M	SJump	CMJump	Illinois	RSAm	RSAb	%Dec	RSAm-COD	RSAb-COD	%Dec-COD	5M	10M	30M	SJump	CMJump	Illinois	RSAm	RSAb	%Dec	RSAm-COD	RSAb-COD	%Dec-COD
EXP	1.09	1.9	4.66	26	27.6	15.83	6.11	5.7	7.22	8.73	8.18	6.69	1.08	1.89	4.11	27.8	34.8	16.32	5.94	5.68	4.49	8.22	7.71	6.67
EXP	1.13	1.97	4.44	38.6	41.6	17.99	6.34	5.99	5.76	8.72	8.01	8.81	1.12	1.78	4.37	39.8	46.2	15.8	6.14	5.93	3.49	8.27	8	3.38
EXP	1.17	2.06	4.12	22.2	27.2	16.35	6.21	5.58	11.26	8.71	8.11	7.36	1.11	2	4.39	26.6	31.4	15.78	6.20	5.79	6.99	8.59	7.87	9.18
EXP	0.97	1.86	4.18	23.2	27.2	16.37	6.42	6.09	5.36	8.80	8.28	6.23	1.05	1.74	4.29	24.1	31.6	15.92	6.25	5.78	8.16	8.46	7.97	6.18
EXP	0.94	1.76	4.38	31.2	34.4	15.93	6.47	5.97	8.38	8.54	7.77	9.89	0.95	1.76	3.99	32.8	34.8	15.72	6.19	6.05	2.37	8.85	8.42	5.07
EXP	1.22	1.92	4.81	31.8	36.8	17.97	6.18	5.87	5.25	8.02	7.67	4.62	1.1	1.81	4.29	33.4	40	15.93	6.23	5.86	6.31	8.41	7.87	6.90
EXP	0.99	1.86	4.93	27.8	29.8	17.23	6.22	5.91	5.25	8.42	7.71	9.21	0.97	1.78	4.15	27.6	36.4	16.24	6.13	5.9	3.87	8.26	8	3.29
EXP	1.03	1.84	4.3	30.6	34.6	18.69	6.43	5.91	8.86	8.51	7.92	7.41	1	1.89	3.97	33.2	36.8	15.82	5.97	5.57	7.12	8.60	8.23	4.44
EXP	1.09	1.99	4.48	26.2	31.2	16.21	6.26	5.87	6.70	8.50	8	6.23	1.05	1.86	4.05	29.4	34.4	16.09	5.96	5.85	1.79	8.62	7.99	7.85
EXP	1.19	1.78	3.99	27.8	31.8	18.62	6.3	5.83	8.06	8.29	7.54	9.98	1.1	2	4.35	30.28	33.2	15.89	6.13	5.94	3.25	8.40	8.06	4.17
EXP	1.13	1.96	4.34	25.4	30.8	15.73	6.25	5.93	5.40	8.55	8.01	6.76	1.04	1.84	4.25	27.2	35.6	16.04	6.88	6.55	4.99	8.03	7.72	4.02
EXP	1.07	1.76	4.18	28.4	34.8	15.97	6.49	6.08	6.69	8.78	8.15	7.73	1.05	1.87	4.57	33.8	40.4	15.98	6.81	6.44	5.69	8.35	7.88	5.95
EXP	1.07	1.94	3.99	36.4	38.8	16.86	6.80	6.08	11.87	8.91	8.23	8.28	1.03	2	4.55	37.4	43.2	16.2	6.57	6.18	6.31	8.74	8.09	8.09
EXP	1.1	1.8	4.14	33.8	37.4	16.79	7.14	6.56	8.77	8.81	8.07	9.22	1.01	1.97	4.37	35.8	44.2	15.9	6.50	6.09	6.70	8.10	7.52	7.77
CON	1.14	1.99	4.04	26.4	29.8	16.09	6.35	5.91	7.42	8.78	7.93	10.70	1.01	1.83	4.23	27.2	32.4	16.2	6.61	6.2	6.56	8.67	7.8	11.19
CON	1.11	1.76	4.02	22.6	24.6	15.53	6.44	5.94	8.39	8.53	7.99	6.79	1.09	1.8	4.4	23.2	30.4	15.76	6.67	6.08	9.65	8.15	7.62	7.01
CON	1.08	2	4.4	34.4	38.2	16.85	6.78	6.12	10.70	8.61	7.89	9.09	1.17	2.03	4.65	35.2	41.2	17.2	7.10	6.82	4.15	9.21	8.96	2.84
CON	1.13	1.96	3.99	30	34.6	16.99	6.25	5.88	6.26	8.97	8.34	7.52	0.95	1.77	3.99	31.8	36.4	15.76	6.31	5.96	5.87	8.69	8.22	5.70
CON	1.11	2.02	4.66	33.6	36.8	17.11	6.27	5.97	5.05	8.42	8	5.20	0.97	1.77	3.98	34.6	36.6	15.4	6.38	5.98	6.74	8.44	8.07	4.58
CON	1.07	1.88	4.44	24.6	28.2	17.85	6.53	5.99	8.96	8.61	7.8	10.40	1.1	1.87	4.21	26.4	30.4	16.6	6.26	6.01	4.19	8.64	8.17	5.81
CON	1.07	1.76	4.34	31.8	36.6	15.53	6.13	5.77	6.15	8.72	7.92	10.10	1.07	1.98	4.55	33.6	38.2	16.18	6.90	6.25	10.32	8.9	8.25	7.88
CON	1.03	2	4.08	25.8	28.2	18.69	6.63	6.15	7.80	8.41	7.64	10.04	1.06	1.77	4.08	27.6	30.4	17.04	6.37	5.99	6.26	8.82	8.12	8.67
CON	1.15	1.75	4.82	24	30.4	16.99	6.80	6.3	7.96	8.87	8.27	7.24	1.08	1.95	4.29	26.6	32.2	17.4	6.84	6.47	5.69	8.48	7.86	7.85
CON	1.19	1.78	3.98	31.2	36.6	15.77	6.93	6.41	8.16	8.48	8.07	5.12	1.04	1.97	4.43	31.8	37.2	17.62	6.53	6.09	7.20	8.75	8.22	6.43
CON	0.99	1.9	4.38	27	29.6	16.61	6.55	5.71	14.68	8.20	7.66	7.11	1.08	1.98	4.31	28.4	31.4	17	6.64	6.1	8.85	8.42	7.96	5.74
CON	1.19	1.74	4.32	28	32.2	16.09	6.50	5.96	9.12	8.64	7.99	8.14	1.11	2.01	4.57	30.4	33.6	17.41	6.41	5.96	7.55	8.74	8.12	7.62
CON	1.11	1.82	4.66	31.2	35.2	18.22	6.7	6.05	10.74	8.4	8.05	4.35	1.19	1.85	4.55	33.6	39.2	15.18	6.83	6.32	8.07	8.28	7.8	6.15
CON	0.97	2.08	4.92	26.6	29.2	17.98	6.75	6.32	6.80	8.75	8.12	7.76	1.01	1.86	4.31	27.8	30.8	16.66	6.71	6.18	8.60	8.77	8.04	9.13
